# Supplementary material for: A new species of Dorstenia (Moraceae) from southeastern Brazil
Source: PhytoKeys. 2012 May 8;(12):47–51. doi: 10.3897/phytokeys.12.2772 (PMC3349055; doi:10.3897/phytokeys.12.2772)
Supplement: XML Treatment for Dorstenia stellaris [file phytokeys.12.2772-treatment1.xml]

<!DOCTYPE tp:taxon-treatment
  PUBLIC "-//TaxonX//DTD Taxonomic Treatment Publishing DTD v0 20100105//EN" "tax-treatment-NSO.dtd">
<tp:taxon-treatment xmlns:tp="http://www.plazi.org/taxpub"><tp:treatment-meta><mixed-citation publication-type="journal"><person-group><name><surname>dos Santos</surname><given-names>Alessandra</given-names></name><name><surname>Neto</surname><given-names>Sergio Romaniuc</given-names></name></person-group><article-title>A new species of 
                    <italic>Dorstenia</italic> (Moraceae) from southeastern Brazil
                </article-title><source>PhytoKeys</source><day>8</day><month>5</month><year>2012</year><volume>2012</volume><issue>12</issue><fpage>47</fpage><lpage>51</lpage><pub-id pub-id-type="doi">10.3897/phytokeys.12.2772</pub-id></mixed-citation></tp:treatment-meta><tp:nomenclature><tp:taxon-name>
                        <tp:taxon-name-part taxon-name-part-type="genus">Dorstenia</tp:taxon-name-part>
                        <tp:taxon-name-part taxon-name-part-type="species">stellaris</tp:taxon-name-part>
                    <object-id xmlns:xlink="http://www.w3.org/1999/xlink" xlink:type="simple">urn:lsid:ipni.org:names:77119223-1</object-id>
								<object-id xmlns:xlink="http://www.w3.org/1999/xlink" xlink:type="simple">http://species-id.net/wiki/Dorstenia_stellaris</object-id>
								</tp:taxon-name><tp:taxon-authority>A. Sant. &amp; Romaniuc</tp:taxon-authority><tp:taxon-status xmlns:xlink="http://www.w3.org/1999/xlink" xlink:type="simple">sp. nov.</tp:taxon-status><xref ref-type="fig" rid="F1">Fig. 1 A–D</xref><xref ref-type="fig" rid="F2">Fig. 2</xref></tp:nomenclature><tp:treatment-sec sec-type="Diagnosis"><title>Diagnosis.</title><p>Coenanthium ellipticum, irregulariter stellatum et lamina basis cordiformis differt.</p></tp:treatment-sec><tp:treatment-sec sec-type="Type"><title>Type.</title><p>BRASIL. São Paulo, Pindamonhangaba, distrito de Ribeirão Grande, near Fazenda São Sebastião do Ribeirão Grande, 26 Nov. 2011, A. Santos et al. 142 (Holotype: SP!); Brasil. São Paulo, Pindamonhangaba, distrito de Ribeirão Grande, Fazenda São Sebastião do Ribeirão Grande, 30 Mar. 1994, I. Cordeiro et al. 1323 (Paratype: SP!); São Paulo, Pindamonhangaba, distrito de Ribeirão Grande, near Fazenda São Sebastião do Ribeirão Grande, 26 Nov. 2011, A. Santos et al. 143, 144, 145, 146 (Paratype: SP!).</p></tp:treatment-sec><tp:treatment-sec sec-type="Description"><title>Description.</title><p>Camephytes 30–70 cm tall; stems aerial, erect, hirsute to tomentose; internodes 1–2.5 cm long.; latex white and abundant. Stipules 1–2 mm long., subulate, narrowly triangular, ciliate, persistent to deciduous, hairs white. Leaves distichous to whorled; blade 8–12 × 3.5–5 cm, membranaceous, apex long acuminate, base cordate, adaxial side scabrous, hairs sparse, white, abaxial side puberulous to hirsute, hairs gathered on the veins; margins entire to denticulate; petiole 2.5–5 cm long., hirsute; brochidodromous venation; 5–6 pairs of secondary veins; tertiary veins scalariform. Coenanthium elliptic, 1–2 cm diam., pateliform, stellate, 3–5 angulate, puberulous; margin with sessile bracts, 0.5–1 mm long., mostly on the angle apex, puberulous, fringes 0.5–0.7 mm alt., greenish to vinaceous; peduncle 1.5–2.5 cm long., puberulous. Staminate flowers distributed through the whole coenanthium; stamens 2; perianth 2 lobed.<!--PageBreak--> Pistilate flowers distributed through the whole coenanthium: perianth short lobed, whit apex minutely 2–3 lobed, puberulous; stigma 0.5–1 mm long., slender, white. Drupes elliptical, endocarp smooth to verrucosus; stigmas persistent. Seeds with a flat testa.</p><fig id="F1" position="float" orientation="portrait"><label>Figure 1.</label><caption><p><italic><tp:taxon-name>Dorstenia stellaris</tp:taxon-name></italic> A.Sant. &amp; Romaniuc <bold>A</bold> habit <bold>B</bold> ciliate stipule <bold>C</bold> stellate coenanthium <bold>D</bold> inflorescence, detail of coenanthium fringes and bracts on the angles of the coenanthium margin. (<italic>A. Santos</italic> et al. 142).</p></caption><graphic xmlns:xlink="http://www.w3.org/1999/xlink" xlink:href="PhytoKeys-012-047-g001.jpg" position="float" orientation="portrait" xlink:type="simple"/></fig><fig id="F2" position="float" orientation="portrait"><label>Figure 2.</label><caption><p><italic><tp:taxon-name>Dorstenia stellaris</tp:taxon-name></italic> inflorescence, detail of coenanthium (photo: A. Santos 2011).</p></caption><graphic xmlns:xlink="http://www.w3.org/1999/xlink" xlink:href="PhytoKeys-012-047-g002.jpg" position="float" orientation="portrait" xlink:type="simple"/></fig><table-wrap id="T1" position="float" orientation="portrait"><label>Table 1.</label><caption><p>Morphological comparison between <italic><tp:taxon-name>Dorstenia</tp:taxon-name></italic> species related to <italic><tp:taxon-name>Dorstenia stellaris</tp:taxon-name></italic>.</p></caption><table><tbody><tr><th rowspan="1" colspan="1">Taxa</th><th rowspan="1" colspan="1">stellate coenanthium</th><th rowspan="1" colspan="1">angulate coenanthium</th><th rowspan="1" colspan="1">rounded coenanthium</th><th rowspan="1" colspan="1">subulate stipule</th><th rowspan="1" colspan="1">base cordate leaves</th><th rowspan="1" colspan="1">base&lt;br/&gt; acute leaves</th></tr><tr><td rowspan="1" colspan="1"><italic><tp:taxon-name>Dorstenia stellaris</tp:taxon-name></italic></td><td rowspan="1" colspan="1">x</td><td rowspan="1" colspan="1"/><td rowspan="1" colspan="1"/><td rowspan="1" colspan="1">x</td><td rowspan="1" colspan="1">x</td><td rowspan="1" colspan="1"/></tr><tr><td rowspan="1" colspan="1"><italic><tp:taxon-name>Dorstenia bowmaniana</tp:taxon-name></italic></td><td rowspan="1" colspan="1"/><td rowspan="1" colspan="1">x</td><td rowspan="1" colspan="1"/><td rowspan="1" colspan="1">x</td><td rowspan="1" colspan="1"/><td rowspan="1" colspan="1">x</td></tr><tr><td rowspan="1" colspan="1"><italic><tp:taxon-name>Dorstenia carautae</tp:taxon-name></italic></td><td rowspan="1" colspan="1"/><td rowspan="1" colspan="1">x</td><td rowspan="1" colspan="1"/><td rowspan="1" colspan="1">x</td><td rowspan="1" colspan="1"/><td rowspan="1" colspan="1">x</td></tr><tr><td rowspan="1" colspan="1"><italic><tp:taxon-name>Dorstenia milaneziana</tp:taxon-name></italic></td><td rowspan="1" colspan="1"/><td rowspan="1" colspan="1"/><td rowspan="1" colspan="1">x</td><td rowspan="1" colspan="1">x</td><td rowspan="1" colspan="1">x</td><td rowspan="1" colspan="1"/></tr><tr><td rowspan="1" colspan="1"><italic><tp:taxon-name>Dorstenia setosa</tp:taxon-name></italic></td><td rowspan="1" colspan="1"/><td rowspan="1" colspan="1"/><td rowspan="1" colspan="1">x</td><td rowspan="1" colspan="1">x</td><td rowspan="1" colspan="1">x</td><td rowspan="1" colspan="1"/></tr></tbody></table></table-wrap></tp:treatment-sec><tp:treatment-sec sec-type="Phenology"><title>Phenology.</title><p>Collected with flowers in march and november, and fruits in march.</p></tp:treatment-sec><tp:treatment-sec sec-type="Ecology"><title>Ecology.</title><p><italic><tp:taxon-name>Dorstenia stellaris</tp:taxon-name></italic> is a camephyte from shady and moist areas within the Atlantic forest, which occur in litter soils, near waterfalls inside forests of the type locality.</p></tp:treatment-sec><tp:treatment-sec sec-type="Similar species"><title>Similar species.</title><p>The angulate shape of <italic><tp:taxon-name>Dorstenia bowmaniana</tp:taxon-name></italic>, and <italic><tp:taxon-name>Dorstenia carautae</tp:taxon-name></italic> coenanthium is similar to that <italic><tp:taxon-name>Dorstenia stellaris</tp:taxon-name></italic>, however, the differs on the strongly irregularly-stellate coenanthium and on the cordate leaves. <italic><tp:taxon-name>Dorstenia milaneziana</tp:taxon-name></italic> and <italic><tp:taxon-name>Dorstenia setosa</tp:taxon-name></italic> are also similar to <italic><tp:taxon-name>Dorstenia stellaris</tp:taxon-name></italic> by the cordate leaves, however, they differ from <italic><tp:taxon-name>Dorstenia stellaris</tp:taxon-name></italic> by the rounded coenanthium. The other species of the <italic><tp:taxon-name>Lecanium</tp:taxon-name></italic> section are mostly orbicular to elliptic coenanthium.<!--PageBreak--></p></tp:treatment-sec><tp:treatment-sec sec-type="Distribution"><title>Distribution and conservation status.</title><p>As <italic><tp:taxon-name>Dorstenia stellaris</tp:taxon-name></italic> is a newly described and very restricted taxon occurring in a non-conserved area, it warrants special attention with regard to its conservation status. This species has only been found within its type locality in small populations. We believe, indeed, that this species is endangered and following IUCN (2011) criteria we recommend its classification within the endangered status of conservation (EN).</p></tp:treatment-sec><tp:treatment-sec sec-type="Etymology"><title>Etymology.</title><p><italic>stellaris</italic> epithet refers to the irregularly-stellate shape of the coenanthium.</p></tp:treatment-sec></tp:taxon-treatment>
